# Supplementary material for: Engineering transcription factors to improve tolerance against alkane biofuels in Saccharomyces cerevisiae
Source: Biotechnol Biofuels. 2015 Dec 30;8:231. doi: 10.1186/s13068-015-0411-z (PMC4696261; doi:10.1186/s13068-015-0411-z)
Supplement: Supplementary file 2 — 10.1186/s13068-015-0411-z Additional tables.Table S1. M values of reference gene candidates derived from qPCR data. Table S2. Fold changes of PDR genes expressed in BYL13 stains as compared to BY4741. Table S3. Primers used in this study. [file 13068_2015_411_MOESM2_ESM.xlsx]

## Sheet: Table S1
Table S1. M values of reference gene candidates derived from qPCR data
Conditions	ACT1	ALG9	TAF10	UCB6	TFC1
Strains in induction medium (galactose 0.5g/l)*	0.665	0.537	0.494	0.588	0.483**
BYL13/BYL13+PDR1mt1+PDR3mt vs C10	-	0.293	0.362	0.205**	0.205
BYL13/BYL13+PDR3wt vs C11	-	0.532	0.328	0.290**	0.29
Note: M value threshold is 1.500.
* The strains include BY4741, BYL13+PDR1wt+PDR3wt, BYL13+PDR1mt1 +PDR3mt, and BYL13+PDR3wt.
** The reference genes chosen for expression analyses of target by qPCR.

## Sheet: Table S2
Table S2. Fold changes of PDR genes expressed in BYL13 stains as compared to BY4741
Gene	BYL13+PDR1wt+PDR3wt	BYL13+PDR1mt1+PDR3mt	BYL13+PDR3wt
PDR1	4.89±0.96 (PDR1wt)	0.45±0.10 (PDR1mt1)	-
PDR3	5243.15±799.85 (PDR3wt)	471.69±72.76 (PDR3mt)	8808.04±2310.58 (PDR3wt)
Note: The expression levels of PDR1wt and PDR3wt in BY4741 were set to 1.0, , and TFC1 was used as the reference gene.

## Sheet: Table S3
Table S3. Primers used in this study
Applications	Primer name and sequence (5' to 3')
Gene deletion	PDR1-delF: CATCTCAGCCAAGAATATACAGAAAAGAATCCAAGAAACTGGAAGcagctgaagcttcgtacgc
	PDR1-delR: AGGAAGGAAGTTTTTGAGAACTTTTATCTATACAAACGTATACGTgcataggccactagtggatctg
	PDR1-UF: TAGTAACGCCAAACGATCGCGTAAT
	PDR1-DR: GCGCCACCTTGTCTAGTGCTG
	PDR3-delF: ACTGCATCAGCAGTTTTATTAATTTTTTCTTATTGCGTGACCGCAcagctgaagcttcgtacgc
	PDR3-delR: CCATTTACTATGGTTATGCTCTGCTTCCCTATTTTCTTTGCGTTTgcataggccactagtggatctg
	PDR3-UF: TGCCCTCTATGCCCTTGTCGGT
	PDR3-DR: TGAAGCCTCTACATTGGCGTGGG
	KanD: GCGTTTCCCTGCTCGCAGGT
Site-mutagenesis, gene cloning and assembly	PDR1-F1: CCGGGCGTCGACATGGAACAGAAGTTGATTTCCGAAGAAGACCTCCGAGGCTTGACACCTAAGAA
	PDR1-R1: TCCTTTTCGGTTAGAGCGGATCTTAGCTAGCCGCGGTACCAAGCTTAACTATCTGGATAAACGTCGC
	PDR1-815R1: GACGATTGTCAGGGAagaaaaagctcttg
	PDR1-815F1: caagagctttttctTCCCTGACAATCGTC
	PDR1-821R1: CCAAAAGCATGATACTagtgacgattgtcag
	PDR1-821F1: ctgacaatcgtcactAGTATCATGCTTTTGG
	PDR3-F1: GCGGCCGCACTAGTATCGATGGATTACAAGGATGACGACGATAAGAAAGTGAAGAAATCAACTAGATCAAAAGT
	PDR3-R1: GATTGGAGACTTGACCAAACCTCTGGCGAAGAATTGTTAATTAAGTCATAAGAAGGGATATGAAGTATTGTC
	PDR3-276R: CAAACAATCTTAATATTAGATGAATAGTTTCCTTTGTATCTATTAAC
	PDR3-276F: GTTAATAGATACAAAGGAAACTATTCATCTAATATTAAGATTGTTTG
	PDR5F: GGTACCGAGCTCTAAACAATGTCCGAGGCCAAGCTTAACAATAA
	PDR5R: TGCATGCTCGAGCTAATGGTGATGGTGATGATGTTTCTTGGAGAGTTTACCGTTC
	GAL1p-UF: aggtcgacggtatcgataagcttgatatcgACGGATTAGAAGCCGCCGAG
	CYC1t-DR: accgcggtggcggccgctctagaactagtGCAAATTAAAGCCTTCGAGCGT
qPCR	qACT1-F: ACCTTGGTGTCTTGGTCTACCGACG
	qACT1-R: TGTGTAAAGCCGGTTTTGCCGGT
	qALG9-F:TCAAGGTGGTGTGAAGGCAC
	qALG9-R:GCAGCAGGAAAGAACTTGGG
	qTAF10-F: CACCTTTTCCATCGGTTGCG
	qTAF10-R: CCCATCATCCACTACAGCCTC
	qTFC1-F: GCCCCACCGTTAATAGCAGA
	qTFC1-R: ACTTTTTCGATGCCCCCACA
	qUBC6-F: GCCCAACACACGATTATGCC
	qUBC6-R: TCGTGGCTTCATCACTGGTC
	qYOR1-F: CGCCAAGGATGACTTGCCGGA
	qYOR1-R: TGGAGCCCTCTTCTTCCACTGCT
	qSNQ2-F: TCAATGCCCTGGCAGAAGCGG
	qSNQ2-R: CACCGGAAACACCACCGGCAA
	qPDR5-F: AGGGAACGCCCCTCAAGGACT
	qPDR5-R: CCAGCTGCAGACGCGTTGGA
	qPDR15-F: AGCCGCGGAAAGGGTGCATG
	qPDR15-R: TCGAGTCCGCATTGTGCGCAT
	qGRE2-R: TGGGGAAACCAGGTTCTGGTGCT
	qGRE2-R: TGGGAGGCAGTGTCGTCAATGGT
	qICT1-F: TGCAATGCTGGCGCCTCTGA
	qICT1-R: GCTGCCTCGTCGATGGCGTT
	qCTT1-F: CCACCGTTGGTGGTGAAAGTGGT
	qCTT1-R: AGTCATGGTTCCCCCACTCGGT
	qPDR1-F: GCGAGGCTTGACACCTAAGA
	qPDR1-R: GCTTACGAATCTTGCCGCTG
	qPDR3-F: AACATTCTGCGCCTAGCCAA
	qPDR3-R: ACCACTGCTGACAAACTCCT
